# Supplementary material for: Genome-Wide Association Study for Milk Fatty Acids in Holstein Cattle Accounting for the DGAT1 Gene Effect
Source: Animals (Basel). 2019 Nov 19;9(11):997. doi: 10.3390/ani9110997 (PMC6912218; doi:10.3390/ani9110997)
Supplement: Supplementary file 1 [file animals-09-00997-s001.zip]

Archive with 1 entries (1 files):
- animals-638672-supplementary.xlsx
