# Supplementary material for: Genome-Wide Association Study for Milk Fatty Acids in Holstein Cattle Accounting for the DGAT1 Gene Effect
Source: Animals (Basel). 2019 Nov 19;9(11):997. doi: 10.3390/ani9110997 (PMC6912218; doi:10.3390/ani9110997)
Supplement: Supplementary file 1 [file animals-09-00997-s001.zip › animals-638672-supplementary.xlsx]

## Sheet: LCFA
SNP_ID	Chromosome	Location	Variance_Model1	Rank_Model1	Variance_Model2	Rank_Model2
BovineHD1400000216	14	1736599	4.90541e-05	1	2.91014e-05	1
ARS-BFGL-NGS-4939	14	1801116	4.90541e-05	2	_	_
BovineHD1400000275	14	2019390	4.538e-05	3	3.15022e-07	59
BovineHD1400000281	14	2046297	4.538e-05	4	3.15022e-07	60
BovineHD1400000206	14	1679844	4.37689e-05	5	4.43526e-06	5
BovineHD1400000188	14	1588879	4.37501e-05	6	2.54911e-07	70
BovineHD1400000199	14	1638045	4.37501e-05	7	2.54911e-07	71
BovineHD1400000200	14	1640406	4.37501e-05	8	2.54911e-07	72
BovineHD1400000204	14	1667797	4.3597e-05	9	3.67425e-06	12
ARS-BFGL-NGS-57820	14	1651311	4.35373e-05	10	9.7473e-07	38
BovineHD1400000262	14	1967325	3.66274e-05	11	4.68779e-07	57
ARS-BFGL-NGS-107379	14	2054457	3.00429e-05	12	4.28539e-06	6
BovineHD1400000283	14	2057629	3.00429e-05	13	4.28539e-06	7
BovineHD1400000285	14	2066638	3.00429e-05	14	4.28539e-06	8
BovineHD1400000286	14	2069181	3.00429e-05	15	4.28539e-06	9
BovineHD1400000287	14	2076458	3.00429e-05	16	4.28539e-06	10
BovineHD1400000290	14	2089613	3.00429e-05	17	4.28539e-06	11
BovineHD1400000282	14	2051225	2.96957e-05	18	4.49796e-06	4
BovineHD1400000271	14	2002126	2.08022e-05	19	1.53342e-08	86
UA-IFASA-6878	14	2002873	2.06367e-05	20	2.4748e-08	85
BovineHD1400000243	14	1868636	2.01836e-05	21	2.69347e-07	65
BovineHD1400000246	14	1880378	2.01836e-05	22	2.69347e-07	66
BovineHD1400000249	14	1892559	2.01836e-05	23	2.69347e-07	67
BovineHD4100010518	14	1672047	1.97783e-05	24	2.24703e-07	78
BovineHD1400000205	14	1672913	1.97783e-05	25	2.24703e-07	77
ARS-BFGL-NGS-94706	14	1696470	1.97012e-05	26	2.47486e-07	73
BovineHD1400000207	14	1683767	1.96783e-05	27	2.38245e-07	74
ARS-BFGL-NGS-34135	14	1675278	1.96521e-05	28	1.81633e-07	80
BovineHD1400000324	14	2257386	1.93441e-05	29	1.19998e-06	34
BovineHD1400000239	14	1855090	1.84687e-05	30	2.24826e-07	75
BovineHD1400000241	14	1861799	1.84687e-05	31	2.24826e-07	76
BovineHD1400000256	14	1943598	1.80552e-05	32	1.55589e-07	81
BovineHD1400000251	14	1911696	1.74198e-05	33	2.62187e-07	68
Hapmap52798-ss46526455	14	1923292	1.74198e-05	34	2.62187e-07	69
Hapmap30086-BTC-002066	14	2524432	1.69395e-05	35	1.04287e-06	37
BovineHD1400000300	14	2147133	1.62513e-05	36	5.77135e-07	52
BovineHD4100010545	14	2530056	1.6005e-05	37	7.26754e-07	50
BovineHD1400000400	14	2568452	1.56259e-05	38	5.94303e-07	51
Hapmap30383-BTC-005848	14	1489496	1.5241e-05	39	4.6539e-06	3
BovineHD1400000603	14	3328173	1.38898e-05	40	2.22901e-06	17
BovineHD1400000604	14	3329319	1.38898e-05	41	2.22901e-06	18
BovineHD1400000397	14	2546847	1.37211e-05	42	7.32243e-07	49
BovineHD1400000609	14	3348277	1.35817e-05	43	2.09827e-06	19
BovineHD1400000610	14	3349227	1.35817e-05	44	2.09827e-06	20
BovineHD1400000595	14	3306676	1.3301e-05	45	2.04663e-06	21
BovineHD1400000598	14	3314611	1.3301e-05	46	2.04663e-06	22
BovineHD1400000601	14	3323455	1.3301e-05	47	2.04663e-06	23
BovineHD1400000331	14	2306572	1.32582e-05	48	1.66978e-06	25
BovineHD1400000341	14	2342883	1.30642e-05	49	1.56536e-06	26
BovineHD1400000358	14	2395671	1.30642e-05	50	1.56536e-06	27
BovineHD4100010534	14	2398876	1.30642e-05	51	1.56536e-06	28
BovineHD4100010536	14	2420538	1.30642e-05	52	1.56536e-06	29
BovineHD4100010538	14	2439582	1.30642e-05	53	1.56536e-06	30
BovineHD1400000608	14	3343809	1.29866e-05	54	1.89824e-06	24
BTA-35941-no-rs	14	2276443	1.20996e-05	55	1.22134e-06	33
BovineHD1400000463	14	2875999	1.1931e-05	56	8.52315e-07	39
BovineHD1400000464	14	2883623	1.1931e-05	57	8.52315e-07	40
BovineHD1400000465	14	2885790	1.1931e-05	58	8.52315e-07	41
BovineHD1400000468	14	2901016	1.1931e-05	59	8.52315e-07	42
BovineHD1400000471	14	2910531	1.1931e-05	60	8.52315e-07	43
BovineHD1400000467	14	2898515	1.1931e-05	61	8.52315e-07	45
BovineHD1400000469	14	2902668	1.1931e-05	62	8.52315e-07	46
BovineHD1400000470	14	2904752	1.1931e-05	63	8.52315e-07	47
ARS-BFGL-NGS-18858	14	2909929	1.1931e-05	64	8.52315e-07	44
Hapmap30374-BTC-002159	14	2468020	1.10861e-05	65	1.19166e-06	35
Hapmap36620-SCAFFOLD50018_7571	14	3297177	1.06945e-05	66	1.24372e-06	32
BovineHD0600031533	6	111458055	1.03666e-05	67	1.01397e-05	2
BovineHD1400000572	14	3224855	1.03442e-05	68	1.27324e-06	31
BovineHD1400000594	14	3303340	1.02505e-05	69	1.12321e-06	36
BovineHD1400000443	14	2758369	1.00399e-05	70	2.98453e-07	62
BovineHD4100010539	14	2462143	9.77669e-06	71	8.30128e-07	48
BovineHD4100010506	14	1442028	9.15059e-06	72	2.81783e-07	64
BovineHD1400000152	14	1439476	9.1106e-06	73	2.90647e-07	63
BovineHD1400000145	14	1429389	9.01066e-06	74	3.126e-07	61
BovineHD1400000154	14	1444759	8.93652e-06	75	3.20383e-07	58
BovineHD1400000288	14	2084067	8.41776e-06	76	2.16634e-07	79
ARS-BFGL-NGS-67477	14	3706475	8.39853e-06	77	2.47189e-06	13
BovineHD1400000165	14	1486682	8.32945e-06	78	4.85597e-07	56
BovineHD1400000166	14	1487447	8.29679e-06	79	5.06716e-07	55
BovineHD1400000579	14	3247912	8.20181e-06	80	2.37785e-06	15
BovineHD1400000590	14	3279825	8.16766e-06	81	2.28955e-06	16
ARS-BFGL-NGS-85419	14	3243897	8.15757e-06	82	2.44637e-06	14
BovineHD1400000164	14	1486102	8.14871e-06	83	5.33475e-07	53
BovineHD4100010523	14	2198215	7.93438e-06	84	2.54793e-09	87
BovineHD1400000301	14	2150825	7.48537e-06	85	1.78547e-09	88
ARS-BFGL-NGS-18365	14	2117455	7.4224e-06	86	5.42625e-08	82
BovineHD1400000299	14	2132257	7.4224e-06	87	5.42625e-08	83
BovineHD4100010522	14	2139958	7.4224e-06	88	5.42625e-08	84
BovineHD1400024339	14	1308359	7.24837e-06	89	5.20675e-07	54

## Sheet: MCFA
SNP_ID	Chromosome	Location	Variance_Model1	Rank_Model1	Vaniance_Model2	Rank_Model2
BovineHD1400000216	14	1736599	0.000324088	1	0.00012879	1
ARS-BFGL-NGS-4939	14	1801116	0.000324088	2	_	_
BovineHD1400000275	14	2019390	0.00030613	3	9.40209e-06	100
BovineHD1400000281	14	2046297	0.00030613	4	9.40209e-06	101
BovineHD1400000188	14	1588879	0.000285753	5	6.01269e-06	140
BovineHD1400000199	14	1638045	0.000285753	6	6.01269e-06	141
BovineHD1400000200	14	1640406	0.000285753	7	6.01269e-06	142
ARS-BFGL-NGS-57820	14	1651311	0.000285556	8	1.02042e-05	96
BovineHD1400000206	14	1679844	0.000281424	9	0.000102766	2
BovineHD1400000204	14	1667797	0.000280209	10	8.56856e-05	3
BovineHD1400000262	14	1967325	0.000247549	11	4.9321e-07	202
ARS-BFGL-NGS-107379	14	2054457	0.000224038	12	3.50216e-06	170
BovineHD1400000283	14	2057629	0.000224038	13	3.50216e-06	171
BovineHD1400000285	14	2066638	0.000224038	14	3.50216e-06	172
BovineHD1400000286	14	2069181	0.000224038	15	3.50216e-06	173
BovineHD1400000287	14	2076458	0.000224038	16	3.50216e-06	174
BovineHD1400000290	14	2089613	0.000224038	17	3.50216e-06	175
BovineHD1400000282	14	2051225	0.00021781	18	6.44676e-06	133
BovineHD1400000324	14	2257386	0.000196419	19	4.03553e-05	6
BovineHD1400000443	14	2758369	0.00014705	20	1.60981e-05	56
BovineHD1400000243	14	1868636	0.000132791	21	1.48941e-06	188
BovineHD1400000246	14	1880378	0.000132791	22	1.48941e-06	189
BovineHD1400000249	14	1892559	0.000132791	23	1.48941e-06	190
BovineHD1400000463	14	2875999	0.000132261	24	2.99791e-05	7
BovineHD1400000464	14	2883623	0.000132261	25	2.99791e-05	8
BovineHD1400000465	14	2885790	0.000132261	26	2.99791e-05	9
BovineHD1400000468	14	2901016	0.000132261	27	2.99791e-05	10
BovineHD1400000471	14	2910531	0.000132261	28	2.99791e-05	11
BovineHD1400000467	14	2898515	0.000132261	29	2.99791e-05	13
BovineHD1400000469	14	2902668	0.000132261	30	2.99791e-05	14
BovineHD1400000470	14	2904752	0.000132261	31	2.99791e-05	15
ARS-BFGL-NGS-18858	14	2909929	0.000132261	32	2.99791e-05	12
Hapmap30383-BTC-005848	14	1489496	0.000129943	33	6.23396e-06	134
BovineHD1400000239	14	1855090	0.000125581	34	6.63765e-07	198
BovineHD1400000241	14	1861799	0.000125581	35	6.63765e-07	199
BovineHD1400000397	14	2546847	0.000125492	36	1.82569e-05	31
BovineHD1400000271	14	2002126	0.000122654	37	1.97184e-06	185
UA-IFASA-6878	14	2002873	0.000121574	38	2.25839e-06	183
Hapmap30086-BTC-002066	14	2524432	0.000118417	39	9.48487e-06	98
BovineHD4100010545	14	2530056	0.00011581	40	8.45821e-06	111
BovineHD1400000256	14	1943598	0.00011216	41	2.1057e-06	184
BovineHD1400000400	14	2568452	0.000112069	42	6.93793e-06	128
BovineHD1400000300	14	2147133	0.00011182	43	5.75177e-06	144
BovineHD1400000251	14	1911696	0.000109677	44	2.67714e-06	180
Hapmap52798-ss46526455	14	1923292	0.000109677	45	2.67714e-06	181
BovineHD1400000462	14	2857000	0.000101715	46	1.20782e-05	85
BovineHD1400000572	14	3224855	9.61446e-05	47	2.2495e-05	26
BovineHD4100010547	14	2550078	9.43634e-05	48	8.84745e-06	107
Hapmap30646-BTC-002054	14	2553525	9.43634e-05	49	8.84745e-06	108
BovineHD1400000398	14	2564913	9.22105e-05	50	7.4893e-06	124
BovineHD4100010548	14	2566015	9.22105e-05	51	7.4893e-06	126
BovineHD1400000399	14	2567022	9.22105e-05	52	7.4893e-06	125
BovineHD1400000302	14	2154378	9.05322e-05	53	1.26174e-05	79
BovineHD1400000305	14	2164419	9.05322e-05	54	1.26174e-05	80
BovineHD1400000331	14	2306572	9.03898e-05	55	1.32332e-05	73
BovineHD1400000341	14	2342883	8.96977e-05	56	1.27752e-05	74
BovineHD1400000358	14	2395671	8.96977e-05	57	1.27752e-05	75
BovineHD4100010534	14	2398876	8.96977e-05	58	1.27752e-05	76
BovineHD4100010536	14	2420538	8.96977e-05	59	1.27752e-05	77
BovineHD4100010538	14	2439582	8.96977e-05	60	1.27752e-05	78
BovineHD1400000603	14	3328173	8.91786e-05	61	1.52894e-05	61
BovineHD1400000604	14	3329319	8.91786e-05	62	1.52894e-05	62
BovineHD1400000609	14	3348277	8.86575e-05	63	1.50497e-05	64
BovineHD1400000610	14	3349227	8.86575e-05	64	1.50497e-05	65
BovineHD1400000595	14	3306676	8.84917e-05	65	1.56187e-05	57
BovineHD1400000598	14	3314611	8.84917e-05	66	1.56187e-05	58
BovineHD1400000601	14	3323455	8.84917e-05	67	1.56187e-05	59
BovineHD1400000608	14	3343809	8.76936e-05	68	1.51863e-05	63
BovineHD1400000389	14	2518104	8.7549e-05	69	5.87434e-06	143
BTA-35941-no-rs	14	2276443	8.69089e-05	70	1.16183e-05	89
BovineHD1400000301	14	2150825	8.47383e-05	71	6.93145e-06	129
BovineHD4100010523	14	2198215	8.46755e-05	72	6.97873e-06	127
BovineHD1400000482	14	2940147	8.28309e-05	73	8.66983e-06	110
Hapmap36620-SCAFFOLD50018_7571	14	3297177	8.15774e-05	74	1.42895e-05	71
BovineHD1400000594	14	3303340	8.13965e-05	75	1.4682e-05	68
BovineHD1400000288	14	2084067	8.06866e-05	76	8.08908e-06	118
BovineHD4100010539	14	2462143	7.93063e-05	77	1.21165e-05	84
ARS-BFGL-NGS-18365	14	2117455	7.80747e-05	78	8.12344e-06	112
BovineHD1400000299	14	2132257	7.80747e-05	79	8.12344e-06	113
BovineHD4100010522	14	2139958	7.80747e-05	80	8.12344e-06	114
BovineHD1400000207	14	1683767	7.7205e-05	81	8.8945e-06	103
ARS-BFGL-NGS-94706	14	1696470	7.70498e-05	82	8.89423e-06	104
Hapmap30374-BTC-002159	14	2468020	7.61368e-05	83	9.93399e-06	97
BovineHD4100010518	14	1672047	7.34101e-05	84	1.17322e-05	88
BovineHD1400000205	14	1672913	7.34101e-05	85	1.17322e-05	87
BovineHD1400000457	14	2833552	7.23384e-05	86	5.13862e-06	155
ARS-BFGL-NGS-34135	14	1675278	7.02265e-05	87	1.4654e-05	69
BovineHD1400000429	14	2676321	6.97597e-05	88	1.08327e-05	94
BovineHD4100010521	14	2135276	6.94966e-05	89	6.07197e-06	139
UA-IFASA-8997	14	2194228	6.88424e-05	90	8.8521e-06	106
BovineHD1400000480	14	2936478	6.85021e-05	91	1.04507e-05	95
BovineHD4100010520	14	2118405	6.67945e-05	92	6.0977e-06	138
ARS-BFGL-NGS-59769	14	3006509	6.17479e-05	93	1.12276e-05	92
BovineHD1400000326	14	2273502	6.05587e-05	94	3.60158e-06	166
BovineHD1400000442	14	2756339	6.02313e-05	95	5.59722e-06	147
BovineHD4100010524	14	2201929	5.84363e-05	96	2.46082e-06	182
BovineHD1400000445	14	2763040	5.62737e-05	97	3.86178e-06	163
BovineHD1400000446	14	2763621	5.62737e-05	98	3.86178e-06	164
BovineHD1400000977	14	4414829	5.26543e-05	99	2.57904e-05	17
BovineHD1400000978	14	4416260	5.26543e-05	100	2.57904e-05	18
BovineHD1400000980	14	4417733	5.26543e-05	101	2.57904e-05	19
BovineHD1400000983	14	4419723	5.26543e-05	102	2.57904e-05	20
BovineHD1400000984	14	4420564	5.26543e-05	103	2.57904e-05	21
BovineHD1400000416	14	2603935	5.12352e-05	104	8.74109e-07	196
BovineHD4100010558	14	2801950	5.05216e-05	105	7.51099e-06	123
BovineHD1400000453	14	2802526	5.05216e-05	106	7.51099e-06	122
BovineHD1400000414	14	2597718	5.03256e-05	107	9.88361e-07	195
ARS-BFGL-NGS-67477	14	3706475	5.02701e-05	108	1.47403e-05	67
BovineHD1400000420	14	2625668	5.02562e-05	109	9.41691e-06	99
BovineHD1400024350	14	3048650	4.92219e-05	110	3.09665e-08	203
BovineHD1400000579	14	3247912	4.86051e-05	111	1.43114e-05	70
BovineHD1400000999	14	4456595	4.85362e-05	112	2.55293e-05	22
BovineHD1400000590	14	3279825	4.80465e-05	113	1.3427e-05	72
BovineHD1400000488	14	2958030	4.76787e-05	114	8.69551e-06	109
BovineHD1400000996	14	4449095	4.52663e-05	115	2.22504e-05	27
BovineHD1400000337	14	2328943	4.51926e-05	116	6.5238e-06	131
ARS-BFGL-NGS-26520	14	2386688	4.51926e-05	117	6.5238e-06	130
BovineHD1400001400	14	5494134	4.35064e-05	118	1.13471e-05	91
ARS-BFGL-NGS-115947	14	5494654	4.35064e-05	119	1.13471e-05	90
ARS-BFGL-NGS-85419	14	3243897	4.33614e-05	120	1.19141e-05	86
BovineHD1400000159	14	1469162	4.29677e-05	121	1.60424e-06	187
BovineHD0500026666	5	93951066	4.27971e-05	122	4.34262e-05	5
BovineHD0500026668	5	93953806	4.27971e-05	123	4.34262e-05	4
Hapmap30381-BTC-005750	14	1463676	4.23571e-05	124	1.45551e-06	192
BovineHD1400000158	14	1468693	4.21916e-05	125	1.46991e-06	191
BovineHD4100010509	14	1480260	4.20115e-05	126	1.42348e-06	193
BovineHD1400000569	14	3217422	4.16355e-05	127	1.12132e-05	93
BovineHD4100010508	14	1466678	4.16084e-05	128	1.34404e-06	194
BovineHD1400000951	14	4357192	4.01507e-05	129	5.74627e-06	145
BovineHD1400000712	14	3618376	3.84826e-05	130	2.35941e-05	23
BovineHD1400000713	14	3620640	3.84826e-05	131	2.35941e-05	24
BovineHD1400000716	14	3630517	3.84826e-05	132	2.35941e-05	25
BovineHD1400000607	14	3341882	3.83054e-05	133	1.62279e-05	54
UA-IFASA-5815	14	3342470	3.83054e-05	134	1.62279e-05	55
BovineHD1400000954	14	4360346	3.8133e-05	135	5.37249e-06	149
BovineHD1400000955	14	4361187	3.8133e-05	136	5.37249e-06	150
BovineHD1400000958	14	4364109	3.8133e-05	137	5.37249e-06	151
ARS-BFGL-NGS-100480	14	4364952	3.8133e-05	138	5.37249e-06	148
BovineHD1400000959	14	4365736	3.8133e-05	139	5.37249e-06	152
BovineHD1400000960	14	4366846	3.8133e-05	140	5.37249e-06	153
BovineHD1400000961	14	4369830	3.8133e-05	141	5.37249e-06	154
BovineHD1400000413	14	2596928	3.79511e-05	142	8.08974e-06	117
ARS-BFGL-NGS-103064	14	2754909	3.77992e-05	143	6.1564e-06	135
BovineHD1400000441	14	2755467	3.77992e-05	144	6.1564e-06	136
BovineHD1400000447	14	2764862	3.77992e-05	145	6.1564e-06	137
BovineHD4100010527	14	2227613	3.74525e-05	146	4.73435e-06	156
BovineHD1400001476	14	5647605	3.72964e-05	147	7.45006e-07	197
BovineHD1400000592	14	3293946	3.646e-05	148	8.94502e-06	102
BovineHD1400000492	14	2978629	3.64498e-05	149	8.10721e-06	115
BovineHD1400000493	14	2986544	3.64498e-05	150	8.10721e-06	116
BovineHD1400000392	14	2521793	3.63244e-05	151	4.14039e-06	162
Hapmap24715-BTC-001973	14	2239085	3.61296e-05	152	4.46958e-06	157
BovineHD1400000533	14	3119309	3.60032e-05	153	1.25935e-05	81
BovineHD1400000527	14	3096452	3.592e-05	154	1.24031e-05	83
ARS-BFGL-NGS-32047	14	3117493	3.592e-05	155	1.24031e-05	82
BovineHD1400000588	14	3272575	3.54559e-05	156	1.48479e-05	66
BovineHD1400001465	14	5635050	3.5315e-05	157	6.01654e-07	200
BovineHD1400001469	14	5639122	3.50442e-05	158	5.7976e-07	201
BovineHD4100010643	14	4647985	3.49626e-05	159	1.99117e-05	30
BovineHD1400000427	14	2673388	3.46296e-05	160	4.36624e-06	158
Hapmap29758-BTC-003619	14	2674264	3.46296e-05	161	4.36624e-06	159
BovineHD1400000570	14	3219821	3.43752e-05	162	1.971e-06	186
BovineHD4100010506	14	1442028	3.35888e-05	163	1.62451e-05	53
BovineHD1400000152	14	1439476	3.35261e-05	164	1.63094e-05	52
BovineHD1400000145	14	1429389	3.33468e-05	165	1.64702e-05	49
BovineHD1400000154	14	1444759	3.31522e-05	166	1.64553e-05	50
BovineHD1400001085	14	4702996	3.29448e-05	167	2.08712e-05	28
BovineHD4100010649	14	4706738	3.27957e-05	168	8.85256e-06	105
BovineHD1400000486	14	2950215	3.25464e-05	169	4.2654e-06	160
Hapmap24717-BTC-002824	14	2951045	3.25464e-05	170	4.2654e-06	161
BovineHD1400000481	14	2939219	3.23749e-05	171	7.74486e-06	121
BovineHD1400000393	14	2528455	3.1453e-05	172	3.25194e-06	178
BovineHD4100010528	14	2230450	3.13201e-05	173	3.28365e-06	176
BovineHD4100010529	14	2233835	3.13201e-05	174	3.28365e-06	177
BovineHD1400000166	14	1487447	3.12828e-05	175	1.77228e-05	47
BovineHD1400000164	14	1486102	3.11475e-05	176	1.75466e-05	48
BovineHD4100010563	14	3623989	3.09975e-05	177	2.76863e-05	16
Hapmap30730-BTC-064822	14	3802542	3.08941e-05	178	6.45811e-06	132
BovineHD1400000165	14	1486682	3.07116e-05	179	1.8096e-05	37
BovineHD1400000475	14	2918937	3.05842e-05	180	8.03405e-06	119
BovineHD1400000476	14	2921048	3.05842e-05	181	8.03405e-06	120
BovineHD1400000138	14	1407415	3.05084e-05	182	1.63848e-05	51
BTA-34956-no-rs	14	1514056	3.01361e-05	183	1.77412e-05	46
BovineHD1400000172	14	1514738	3.01361e-05	184	1.77412e-05	38
BovineHD4100010513	14	1516428	3.01361e-05	185	1.77412e-05	41
BovineHD1400000173	14	1517553	3.01361e-05	186	1.77412e-05	39
BovineHD4100010514	14	1518492	3.01361e-05	187	1.77412e-05	42
BovineHD1400000174	14	1522098	3.01361e-05	188	1.77412e-05	40
BovineHD4100010515	14	1524573	3.01361e-05	189	1.77412e-05	43
BovineHD4100010516	14	1527842	3.01361e-05	190	1.77412e-05	44
BovineHD4100010517	14	1529914	3.01361e-05	191	1.77412e-05	45
BovineHD1400000167	14	1493001	2.96497e-05	192	1.81424e-05	32
BovineHD4100010510	14	1494482	2.96497e-05	193	1.81424e-05	34
BovineHD4100010511	14	1497296	2.96497e-05	194	1.81424e-05	35
BovineHD1400000170	14	1504519	2.96497e-05	195	1.81424e-05	33
BovineHD4100010512	14	1509091	2.96497e-05	196	1.81424e-05	36
BovineHD4100010519	14	1918279	2.91125e-05	197	5.66417e-06	146
ARS-BFGL-NGS-41248	14	2605493	2.89431e-05	198	1.53873e-05	60
BovineHD1400000479	14	2932132	2.73515e-05	199	2.84632e-06	179
BovineHD1400000537	14	3128318	2.00734e-05	200	3.74369e-06	165
ARS-BFGL-NGS-34518	16	57954537	2.00614e-05	201	2.02253e-05	29
BovineHD1400000541	14	3140032	1.98935e-05	202	3.5965e-06	167
ARS-BFGL-NGS-13653	14	3137184	1.98935e-05	203	3.5965e-06	168
BovineHD1400000540	14	3138146	1.98935e-05	204	3.5965e-06	169

## Sheet: SCFA
SNP_ID	Chromosome	Location	Variance_Model1	Rank_Model1	Vaniance_Model2	Rank_Model2
BovineHD1400000216	14	1736599	5.44294e-05	1	0.000104647	1
ARS-BFGL-NGS-4939	14	1801116	5.44294e-05	2	_	_
BovineHD1400000275	14	2019390	5.08439e-05	3	7.43641e-07	131
BovineHD1400000281	14	2046297	5.08439e-05	4	7.43641e-07	132
BovineHD1400000188	14	1588879	4.79674e-05	5	1.06252e-06	115
BovineHD1400000199	14	1638045	4.79674e-05	6	1.06252e-06	116
BovineHD1400000200	14	1640406	4.79674e-05	7	1.06252e-06	117
ARS-BFGL-NGS-57820	14	1651311	4.78098e-05	8	2.17426e-06	72
BovineHD1400000204	14	1667797	4.66193e-05	9	1.92222e-05	3
BovineHD1400000206	14	1679844	4.64117e-05	10	2.89811e-05	2
BovineHD1400000262	14	1967325	3.82899e-05	11	2.366e-06	68
ARS-BFGL-NGS-107379	14	2054457	3.6111e-05	12	1.53736e-06	88
BovineHD1400000283	14	2057629	3.6111e-05	13	1.53736e-06	89
BovineHD1400000285	14	2066638	3.6111e-05	14	1.53736e-06	90
BovineHD1400000286	14	2069181	3.6111e-05	15	1.53736e-06	91
BovineHD1400000287	14	2076458	3.6111e-05	16	1.53736e-06	92
BovineHD1400000290	14	2089613	3.6111e-05	17	1.53736e-06	93
BovineHD1400000324	14	2257386	3.55251e-05	18	8.22693e-06	9
BovineHD1400000282	14	2051225	3.51064e-05	19	2.25679e-06	71
BovineHD1400000463	14	2875999	2.45031e-05	20	6.20709e-06	12
BovineHD1400000464	14	2883623	2.45031e-05	21	6.20709e-06	13
BovineHD1400000465	14	2885790	2.45031e-05	22	6.20709e-06	14
BovineHD1400000467	14	2898515	2.45031e-05	23	6.20709e-06	18
BovineHD1400000468	14	2901016	2.45031e-05	24	6.20709e-06	15
BovineHD1400000469	14	2902668	2.45031e-05	25	6.20709e-06	19
BovineHD1400000470	14	2904752	2.45031e-05	26	6.20709e-06	20
ARS-BFGL-NGS-18858	14	2909929	2.45031e-05	27	6.20709e-06	17
BovineHD1400000471	14	2910531	2.45031e-05	28	6.20709e-06	16
BovineHD1400000443	14	2758369	2.29582e-05	29	1.95616e-06	75
BovineHD1400000243	14	1868636	2.10428e-05	30	5.96795e-07	143
BovineHD1400000246	14	1880378	2.10428e-05	31	5.96795e-07	144
BovineHD1400000249	14	1892559	2.10428e-05	32	5.96795e-07	145
Hapmap30086-BTC-002066	14	2524432	2.04942e-05	33	1.78164e-06	80
BovineHD1400000397	14	2546847	2.02688e-05	34	2.68138e-06	64
BovineHD1400000300	14	2147133	2.00655e-05	35	1.33794e-06	98
BovineHD1400000572	14	3224855	1.96257e-05	36	5.59093e-06	21
BovineHD1400000239	14	1855090	1.94215e-05	37	4.58595e-07	151
BovineHD1400000241	14	1861799	1.94215e-05	38	4.58595e-07	152
BovineHD1400000271	14	2002126	1.9401e-05	39	7.07975e-07	134
UA-IFASA-6878	14	2002873	1.93271e-05	40	7.3263e-07	133
BovineHD4100010545	14	2530056	1.91378e-05	41	1.29719e-06	99
Hapmap30383-BTC-005848	14	1489496	1.89375e-05	42	2.79246e-06	63
BovineHD1400000603	14	3328173	1.89005e-05	43	4.43242e-06	25
BovineHD1400000604	14	3329319	1.89005e-05	44	4.43242e-06	26
BovineHD1400000609	14	3348277	1.8709e-05	45	4.3295e-06	28
BovineHD1400000610	14	3349227	1.8709e-05	46	4.3295e-06	29
BovineHD1400000400	14	2568452	1.81888e-05	47	9.84224e-07	122
BovineHD1400000331	14	2306572	1.81027e-05	48	3.4767e-06	48
BovineHD1400000341	14	2342883	1.80931e-05	49	3.44325e-06	49
BovineHD1400000358	14	2395671	1.80931e-05	50	3.44325e-06	50
BovineHD4100010534	14	2398876	1.80931e-05	51	3.44325e-06	51
BovineHD4100010536	14	2420538	1.80931e-05	52	3.44325e-06	52
BovineHD4100010538	14	2439582	1.80931e-05	53	3.44325e-06	53
BovineHD1400000595	14	3306676	1.80413e-05	54	4.10631e-06	31
BovineHD1400000598	14	3314611	1.80413e-05	55	4.10631e-06	32
BovineHD1400000601	14	3323455	1.80413e-05	56	4.10631e-06	33
BovineHD1400000608	14	3343809	1.77934e-05	57	3.96503e-06	39
BovineHD1400000462	14	2857000	1.76906e-05	58	2.27772e-06	70
BTA-35941-no-rs	14	2276443	1.72346e-05	59	3.07033e-06	60
Hapmap36620-SCAFFOLD50018_7571	14	3297177	1.68323e-05	60	3.82846e-06	43
BovineHD1400000256	14	1943598	1.65631e-05	61	1.16305e-06	105
BovineHD1400000251	14	1911696	1.62887e-05	62	1.28315e-06	100
Hapmap52798-ss46526455	14	1923292	1.62887e-05	63	1.28315e-06	101
BovineHD1400000594	14	3303340	1.61329e-05	64	3.5575e-06	45
BovineHD1400000302	14	2154378	1.59732e-05	65	2.38889e-06	66
BovineHD1400000305	14	2164419	1.59732e-05	66	2.38889e-06	67
BovineHD1400000301	14	2150825	1.51872e-05	67	1.4476e-06	95
BovineHD1400000482	14	2940147	1.51098e-05	68	1.8886e-06	77
BovineHD4100010523	14	2198215	1.50436e-05	69	1.40815e-06	96
BovineHD1400000288	14	2084067	1.50281e-05	70	1.94955e-06	76
BovineHD1400000207	14	1683767	1.48241e-05	71	6.11552e-07	142
ARS-BFGL-NGS-94706	14	1696470	1.47623e-05	72	6.26182e-07	139
BovineHD4100010539	14	2462143	1.44873e-05	73	2.5562e-06	65
BovineHD4100010547	14	2550078	1.44136e-05	74	1.01329e-06	120
Hapmap30646-BTC-002054	14	2553525	1.44136e-05	75	1.01329e-06	121
BovineHD1400000389	14	2518104	1.43336e-05	76	8.91826e-07	127
Hapmap30374-BTC-002159	14	2468020	1.43121e-05	77	2.30055e-06	69
BovineHD1400000398	14	2564913	1.37765e-05	78	7.62822e-07	128
BovineHD4100010548	14	2566015	1.37765e-05	79	7.62822e-07	130
BovineHD1400000399	14	2567022	1.37765e-05	80	7.62822e-07	129
BovineHD4100010518	14	1672047	1.36574e-05	81	1.13237e-06	107
BovineHD1400000205	14	1672913	1.36574e-05	82	1.13237e-06	106
BovineHD1400000457	14	2833552	1.33598e-05	83	1.23725e-06	104
ARS-BFGL-NGS-59769	14	3006509	1.32927e-05	84	3.24797e-06	55
ARS-BFGL-NGS-34135	14	1675278	1.29573e-05	85	1.57941e-06	84
BovineHD1400000579	14	3247912	1.20247e-05	86	4.59e-06	23
ARS-BFGL-NGS-18365	14	2117455	1.19721e-05	87	9.03753e-07	124
BovineHD1400000299	14	2132257	1.19721e-05	88	9.03753e-07	125
BovineHD4100010522	14	2139958	1.19721e-05	89	9.03753e-07	126
ARS-BFGL-NGS-67477	14	3706475	1.18113e-05	90	4.39265e-06	27
BovineHD1400000480	14	2936478	1.17575e-05	91	1.87708e-06	78
BovineHD1400000590	14	3279825	1.17299e-05	92	4.28046e-06	30
BovineHD1400000429	14	2676321	1.16875e-05	93	1.80669e-06	79
BovineHD1400001400	14	5494134	1.09142e-05	94	3.83322e-06	42
ARS-BFGL-NGS-115947	14	5494654	1.09142e-05	95	3.83322e-06	41
ARS-BFGL-NGS-85419	14	3243897	1.08014e-05	96	3.93596e-06	40
UA-IFASA-8997	14	2194228	1.0702e-05	97	1.12501e-06	110
BovineHD4100010521	14	2135276	1.05653e-05	98	6.20658e-07	140
BovineHD1400000569	14	3217422	1.01045e-05	99	3.56748e-06	44
BovineHD1400000326	14	2273502	9.83921e-06	100	5.33975e-07	147
BovineHD4100010520	14	2118405	9.80575e-06	101	5.31786e-07	148
BovineHD4100010524	14	2201929	9.79128e-06	102	3.90039e-07	154
BovineHD0500026668	5	93953806	9.59853e-06	103	9.71823e-06	4
BovineHD0500026666	5	93951066	9.59853e-06	104	9.71823e-06	5
BovineHD0500026662	5	93945655	9.34979e-06	105	9.24436e-06	8
BovineHD1400000442	14	2756339	9.25338e-06	106	6.73379e-07	135
BovineHD1400000592	14	3293946	9.11892e-06	107	3.07827e-06	58
BovineHD1400000445	14	2763040	8.94789e-06	108	5.14729e-07	149
BovineHD1400000446	14	2763621	8.94789e-06	109	5.14729e-07	150
BovineHD0500026658	5	93941627	8.9439e-06	110	9.33146e-06	6
BovineHD1400000420	14	2625668	8.85585e-06	111	1.73821e-06	81
Hapmap30381-BTC-005750	14	1463676	8.63874e-06	112	6.55462e-07	137
BovineHD4100010508	14	1466678	8.61387e-06	113	6.5591e-07	136
BovineHD1400000159	14	1469162	8.56786e-06	114	6.43906e-07	138
BovineHD1400000158	14	1468693	8.45346e-06	115	6.15273e-07	141
BovineHD4100010558	14	2801950	8.43885e-06	116	1.26805e-06	103
BovineHD1400000453	14	2802526	8.43885e-06	117	1.26805e-06	102
BovineHD4100010509	14	1480260	8.40125e-06	118	5.94278e-07	146
BovineHD1400000977	14	4414829	8.37836e-06	119	4.0041e-06	34
BovineHD1400000978	14	4416260	8.37836e-06	120	4.0041e-06	35
BovineHD1400000980	14	4417733	8.37836e-06	121	4.0041e-06	36
BovineHD1400000983	14	4419723	8.37836e-06	122	4.0041e-06	37
BovineHD1400000984	14	4420564	8.37836e-06	123	4.0041e-06	38
BovineHD1400000488	14	2958030	8.30189e-06	124	1.5893e-06	83
BovineHD0500026657	5	93941017	8.24275e-06	125	9.25655e-06	7
BovineHD0500027190	5	95709692	8.19595e-06	126	8.07147e-06	10
BovineHD1400000533	14	3119309	7.95824e-06	127	3.29853e-06	54
BovineHD4100010527	14	2227613	7.94817e-06	128	1.47663e-06	94
BovineHD1400000527	14	3096452	7.9247e-06	129	3.24615e-06	57
ARS-BFGL-NGS-32047	14	3117493	7.9247e-06	130	3.24615e-06	56
BovineHD1400024350	14	3048650	7.85783e-06	131	5.46435e-12	155
BovineHD1400000607	14	3341882	7.78918e-06	132	3.51911e-06	46
UA-IFASA-5815	14	3342470	7.78918e-06	133	3.51911e-06	47
BovineHD1400000337	14	2328943	7.61021e-06	134	1.1291e-06	109
ARS-BFGL-NGS-26520	14	2386688	7.61021e-06	135	1.1291e-06	108
ARS-BFGL-NGS-103064	14	2754909	7.58321e-06	136	1.57516e-06	85
BovineHD1400000441	14	2755467	7.58321e-06	137	1.57516e-06	86
BovineHD1400000447	14	2764862	7.58321e-06	138	1.57516e-06	87
Hapmap24715-BTC-001973	14	2239085	7.57639e-06	139	1.35846e-06	97
BovineHD4100010643	14	4647985	7.27675e-06	140	4.4401e-06	24
BovineHD1400001085	14	4702996	7.20315e-06	141	4.87941e-06	22
BovineHD1400000588	14	3272575	6.95012e-06	142	3.07696e-06	59
BovineHD1400000392	14	2521793	6.82135e-06	143	9.07685e-07	123
BovineHD0500026460	5	93201312	6.78821e-06	144	6.5096e-06	11
BovineHD4100010649	14	4706738	6.52033e-06	145	2.06278e-06	74
BovineHD1400000557	14	3175099	6.44989e-06	146	2.08521e-06	73
BovineHD1400000486	14	2950215	6.3186e-06	147	1.046e-06	118
Hapmap24717-BTC-002824	14	2951045	6.3186e-06	148	1.046e-06	119
BovineHD1400000570	14	3219821	6.23149e-06	149	4.30866e-07	153
BovineHD1400000481	14	2939219	6.17248e-06	150	1.66356e-06	82
BovineHD1400000537	14	3128318	4.38852e-06	151	1.11723e-06	111
BovineHD1400000541	14	3140032	4.33676e-06	152	1.07462e-06	112
ARS-BFGL-NGS-13653	14	3137184	4.33676e-06	153	1.07462e-06	113
BovineHD1400000540	14	3138146	4.33676e-06	154	1.07462e-06	114
BovineHD1900014079	19	50429003	3.9238e-06	155	3.06299e-06	61
BovineHD1900014082	19	50438297	3.9238e-06	156	3.06299e-06	62

## Sheet: SFA
SNP_ID	Chromosome	Location	Variance_Model1	Rank_Model1	Vaniance_Model2	Rank_Model2
ARS-BFGL-NGS-4939	14	1801116	0.000390207	1	_	_
BovineHD1400000216	14	1736599	0.000390207	2	0.000309138	1
BovineHD1400000275	14	2019390	0.000376996	3	1.02581e-05	109
BovineHD1400000281	14	2046297	0.000376996	4	1.02581e-05	110
BovineHD1400000188	14	1588879	0.000343645	5	1.00181e-05	113
BovineHD1400000199	14	1638045	0.000343645	6	1.00181e-05	114
BovineHD1400000200	14	1640406	0.000343645	7	1.00181e-05	115
ARS-BFGL-NGS-57820	14	1651311	0.000342535	8	1.64904e-05	77
BovineHD1400000206	14	1679844	0.000338206	9	0.000126295	2
BovineHD1400000204	14	1667797	0.000336335	10	0.000103743	3
BovineHD1400000262	14	1967325	0.000305326	11	1.42186e-06	195
ARS-BFGL-NGS-107379	14	2054457	0.000266144	12	6.47944e-06	152
BovineHD1400000283	14	2057629	0.000266144	13	6.47944e-06	153
BovineHD1400000285	14	2066638	0.000266144	14	6.47944e-06	154
BovineHD1400000286	14	2069181	0.000266144	15	6.47944e-06	155
BovineHD1400000287	14	2076458	0.000266144	16	6.47944e-06	156
BovineHD1400000290	14	2089613	0.000266144	17	6.47944e-06	157
BovineHD1400000282	14	2051225	0.000258584	18	1.01058e-05	112
BovineHD1400000324	14	2257386	0.000227967	19	4.5187e-05	6
BovineHD1400000243	14	1868636	0.000174134	20	1.70114e-06	192
BovineHD1400000246	14	1880378	0.000174134	21	1.70114e-06	193
BovineHD1400000249	14	1892559	0.000174134	22	1.70114e-06	194
BovineHD1400000443	14	2758369	0.000165722	23	1.46549e-05	84
BovineHD1400000271	14	2002126	0.0001629	24	2.14257e-06	189
BovineHD1400000463	14	2875999	0.000161993	25	3.28479e-05	8
BovineHD1400000464	14	2883623	0.000161993	26	3.28479e-05	9
BovineHD1400000465	14	2885790	0.000161993	27	3.28479e-05	10
BovineHD1400000467	14	2898515	0.000161993	28	3.28479e-05	14
BovineHD1400000468	14	2901016	0.000161993	29	3.28479e-05	11
BovineHD1400000469	14	2902668	0.000161993	30	3.28479e-05	15
BovineHD1400000470	14	2904752	0.000161993	31	3.28479e-05	16
ARS-BFGL-NGS-18858	14	2909929	0.000161993	32	3.28479e-05	13
BovineHD1400000471	14	2910531	0.000161993	33	3.28479e-05	12
UA-IFASA-6878	14	2002873	0.000160913	34	2.39634e-06	184
BovineHD1400000239	14	1855090	0.000160769	35	9.00271e-07	197
BovineHD1400000241	14	1861799	0.000160769	36	9.00271e-07	198
Hapmap30383-BTC-005848	14	1489496	0.000157504	37	1.05294e-05	105
BovineHD1400000256	14	1943598	0.000145704	38	2.7343e-06	182
BovineHD1400000397	14	2546847	0.000144297	39	2.03727e-05	31
BovineHD1400000251	14	1911696	0.000142829	40	3.30223e-06	177
Hapmap52798-ss46526455	14	1923292	0.000142829	41	3.30223e-06	178
Hapmap30086-BTC-002066	14	2524432	0.000138698	42	1.20993e-05	103
BovineHD4100010545	14	2530056	0.000137765	43	1.04826e-05	107
BovineHD1400000400	14	2568452	0.000136203	44	8.64668e-06	126
BovineHD1400000300	14	2147133	0.000133902	45	6.86422e-06	149
BovineHD1400000572	14	3224855	0.000128144	46	2.63577e-05	24
BovineHD1400000462	14	2857000	0.000119619	47	1.20784e-05	104
BovineHD1400000302	14	2154378	0.000109074	48	1.25959e-05	98
BovineHD1400000305	14	2164419	0.000109074	49	1.25959e-05	99
BovineHD1400000341	14	2342883	0.000106673	50	1.66039e-05	72
BovineHD1400000358	14	2395671	0.000106673	51	1.66039e-05	73
BovineHD4100010534	14	2398876	0.000106673	52	1.66039e-05	74
BovineHD4100010536	14	2420538	0.000106673	53	1.66039e-05	75
BovineHD4100010538	14	2439582	0.000106673	54	1.66039e-05	76
BovineHD1400000331	14	2306572	0.000106586	55	1.71579e-05	69
BovineHD1400000301	14	2150825	0.000103881	56	7.10334e-06	145
BovineHD4100010523	14	2198215	0.000103757	57	7.2363e-06	144
BTA-35941-no-rs	14	2276443	0.000103754	58	1.50247e-05	83
BovineHD1400000603	14	3328173	0.0001033	59	1.94508e-05	32
BovineHD1400000604	14	3329319	0.0001033	60	1.94508e-05	33
BovineHD1400000609	14	3348277	0.000102456	61	1.90414e-05	41
BovineHD1400000610	14	3349227	0.000102456	62	1.90414e-05	42
BovineHD4100010547	14	2550078	0.000101613	63	8.75147e-06	124
Hapmap30646-BTC-002054	14	2553525	0.000101613	64	8.75147e-06	125
BovineHD1400000398	14	2564913	9.9918e-05	65	7.30357e-06	141
BovineHD4100010548	14	2566015	9.9918e-05	66	7.30357e-06	143
BovineHD1400000399	14	2567022	9.9918e-05	67	7.30357e-06	142
BovineHD1400000482	14	2940147	9.81237e-05	68	8.78495e-06	122
BovineHD1400000595	14	3306676	9.75308e-05	69	1.90279e-05	43
BovineHD1400000598	14	3314611	9.75308e-05	70	1.90279e-05	44
BovineHD1400000601	14	3323455	9.75308e-05	71	1.90279e-05	45
BovineHD1400000389	14	2518104	9.71838e-05	72	6.30009e-06	159
ARS-BFGL-NGS-18365	14	2117455	9.67227e-05	73	7.81386e-06	138
BovineHD1400000299	14	2132257	9.67227e-05	74	7.81386e-06	139
BovineHD4100010522	14	2139958	9.67227e-05	75	7.81386e-06	140
BovineHD1400000608	14	3343809	9.66891e-05	76	1.84253e-05	60
Hapmap36620-SCAFFOLD50018_7571	14	3297177	9.65645e-05	77	1.766e-05	63
ARS-BFGL-NGS-94706	14	1696470	9.57027e-05	78	6.97472e-06	147
BovineHD1400000207	14	1683767	9.54548e-05	79	6.98709e-06	146
BovineHD4100010539	14	2462143	9.27673e-05	80	1.42147e-05	94
Hapmap30374-BTC-002159	14	2468020	9.21359e-05	81	1.23642e-05	101
BovineHD1400000594	14	3303340	9.15151e-05	82	1.73722e-05	67
BovineHD4100010518	14	1672047	8.98824e-05	83	9.93367e-06	117
BovineHD1400000205	14	1672913	8.98824e-05	84	9.93367e-06	116
BovineHD1400000288	14	2084067	8.96516e-05	85	8.96171e-06	119
ARS-BFGL-NGS-59769	14	3006509	8.81286e-05	86	1.3714e-05	95
BovineHD1400000457	14	2833552	8.80487e-05	87	5.00683e-06	168
BovineHD4100010521	14	2135276	8.74194e-05	88	5.8938e-06	160
ARS-BFGL-NGS-34135	14	1675278	8.6623e-05	89	1.25716e-05	100
BovineHD4100010520	14	2118405	8.57007e-05	90	5.7215e-06	161
BovineHD1400000480	14	2936478	8.0535e-05	91	9.8878e-06	118
BovineHD1400000429	14	2676321	7.80996e-05	92	1.01155e-05	111
UA-IFASA-8997	14	2194228	7.76756e-05	93	6.93965e-06	148
BovineHD1400000326	14	2273502	7.52766e-05	94	4.05592e-06	174
BovineHD1400000442	14	2756339	7.34805e-05	95	5.50615e-06	162
BovineHD1400000445	14	2763040	7.04982e-05	96	4.01821e-06	175
BovineHD1400000446	14	2763621	7.04982e-05	97	4.01821e-06	176
ARS-BFGL-NGS-67477	14	3706475	6.89001e-05	98	1.92829e-05	39
BovineHD4100010524	14	2201929	6.78918e-05	99	1.90637e-06	191
BovineHD1400000579	14	3247912	6.72415e-05	100	1.89874e-05	46
BovineHD1400000590	14	3279825	6.55979e-05	101	1.75949e-05	64
BovineHD4100010558	14	2801950	6.16664e-05	102	8.82366e-06	121
BovineHD1400000453	14	2802526	6.16664e-05	103	8.82366e-06	120
BovineHD1400000977	14	4414829	6.02492e-05	104	2.85009e-05	18
BovineHD1400000978	14	4416260	6.02492e-05	105	2.85009e-05	19
BovineHD1400000980	14	4417733	6.02492e-05	106	2.85009e-05	20
BovineHD1400000983	14	4419723	6.02492e-05	107	2.85009e-05	21
BovineHD1400000984	14	4420564	6.02492e-05	108	2.85009e-05	22
BovineHD1400000420	14	2625668	5.97654e-05	109	8.77521e-06	123
BovineHD0500026668	5	93953806	5.94674e-05	110	4.68693e-05	4
BovineHD0500026666	5	93951066	5.94674e-05	111	4.68693e-05	5
ARS-BFGL-NGS-85419	14	3243897	5.9316e-05	112	1.60855e-05	79
BovineHD4100010527	14	2227613	5.73329e-05	113	6.71169e-06	151
BovineHD1400000488	14	2958030	5.53743e-05	114	1.05042e-05	106
ARS-BFGL-NGS-103064	14	2754909	5.51812e-05	115	8.10196e-06	129
BovineHD1400000441	14	2755467	5.51812e-05	116	8.10196e-06	130
BovineHD1400000447	14	2764862	5.51812e-05	117	8.10196e-06	131
BovineHD1400000533	14	3119309	5.47476e-05	118	1.61251e-05	78
BovineHD1400000527	14	3096452	5.45871e-05	119	1.58663e-05	81
ARS-BFGL-NGS-32047	14	3117493	5.45871e-05	120	1.58663e-05	80
BovineHD1400000569	14	3217422	5.42887e-05	121	1.50737e-05	82
BovineHD1400000159	14	1469162	5.4063e-05	122	2.46645e-06	183
BovineHD1400000413	14	2596928	5.40607e-05	123	7.98049e-06	135
Hapmap24715-BTC-001973	14	2239085	5.40316e-05	124	6.37854e-06	158
Hapmap30381-BTC-005750	14	1463676	5.35734e-05	125	2.27255e-06	186
BovineHD1400000158	14	1468693	5.34957e-05	126	2.29313e-06	185
BovineHD1400000999	14	4456595	5.31831e-05	127	2.86008e-05	17
BovineHD4100010509	14	1480260	5.30202e-05	128	2.2101e-06	188
BovineHD4100010508	14	1466678	5.25085e-05	129	2.13112e-06	190
BovineHD1400000414	14	2597718	5.2187e-05	130	3.82804e-07	202
BovineHD1400000337	14	2328943	5.18836e-05	131	8.434e-06	128
ARS-BFGL-NGS-26520	14	2386688	5.18836e-05	132	8.434e-06	127
BovineHD1400000996	14	4449095	5.14983e-05	133	2.44942e-05	29
BovineHD1400001400	14	5494134	5.07598e-05	134	1.26555e-05	97
ARS-BFGL-NGS-115947	14	5494654	5.07598e-05	135	1.26555e-05	96
BovineHD1400000712	14	3618376	5.02759e-05	136	2.61895e-05	25
BovineHD1400000713	14	3620640	5.02759e-05	137	2.61895e-05	26
BovineHD1400000716	14	3630517	5.02759e-05	138	2.61895e-05	27
BovineHD1400001085	14	4702996	4.98791e-05	139	2.56395e-05	28
BovineHD1400000492	14	2978629	4.892e-05	140	7.86198e-06	136
BovineHD1400000493	14	2986544	4.892e-05	141	7.86198e-06	137
BovineHD1400000592	14	3293946	4.88064e-05	142	1.21725e-05	102
BovineHD4100010528	14	2230450	4.87463e-05	143	4.49596e-06	170
BovineHD4100010529	14	2233835	4.87463e-05	144	4.49596e-06	171
BovineHD1400000416	14	2603935	4.82654e-05	145	3.85986e-07	201
BovineHD4100010643	14	4647985	4.81909e-05	146	2.42842e-05	30
BovineHD4100010649	14	4706738	4.81499e-05	147	1.0273e-05	108
BovineHD1400024350	14	3048650	4.78947e-05	148	4.07613e-09	203
BovineHD0500026662	5	93945655	4.7511e-05	149	4.02111e-05	7
BovineHD1400001071	14	4665518	4.67788e-05	150	2.64855e-05	23
BovineHD1400001476	14	5647605	4.66037e-05	151	9.69094e-07	196
BovineHD1400000392	14	2521793	4.59717e-05	152	4.78107e-06	169
Hapmap30730-BTC-064822	14	3802542	4.42171e-05	153	6.77837e-06	150
BovineHD1400001465	14	5635050	4.40812e-05	154	7.64672e-07	199
BovineHD1400001469	14	5639122	4.40812e-05	155	7.30704e-07	200
BovineHD1400000481	14	2939219	4.34585e-05	156	7.99732e-06	134
BovineHD1400000607	14	3341882	4.30275e-05	157	1.87816e-05	57
UA-IFASA-5815	14	3342470	4.30275e-05	158	1.87816e-05	58
BovineHD1400000486	14	2950215	4.29887e-05	159	4.42647e-06	172
Hapmap24717-BTC-002824	14	2951045	4.29887e-05	160	4.42647e-06	173
ARS-BFGL-NGS-41248	14	2605493	4.16949e-05	161	1.78399e-05	62
BovineHD1400000570	14	3219821	4.16635e-05	162	2.27218e-06	187
BovineHD1400000393	14	2528455	4.13584e-05	163	3.26606e-06	179
BovineHD1400000475	14	2918937	4.10229e-05	164	8.04275e-06	132
BovineHD1400000476	14	2921048	4.10229e-05	165	8.04275e-06	133
BovineHD1400000166	14	1487447	4.00556e-05	166	1.88081e-05	56
BovineHD1400000164	14	1486102	3.97031e-05	167	1.87383e-05	59
BovineHD4100010506	14	1442028	3.93611e-05	168	1.70859e-05	70
BovineHD1400000152	14	1439476	3.93461e-05	169	1.71778e-05	68
BovineHD1400000165	14	1486682	3.92952e-05	170	1.92189e-05	40
BovineHD4100010550	14	2582351	3.92588e-05	171	1.44667e-05	93
BovineHD1400000405	14	2586494	3.92588e-05	172	1.44667e-05	85
BovineHD1400000406	14	2590718	3.92588e-05	173	1.44667e-05	86
BovineHD1400000407	14	2591707	3.92588e-05	174	1.44667e-05	87
BovineHD1400000408	14	2592261	3.92588e-05	175	1.44667e-05	88
BovineHD1400000409	14	2593191	3.92588e-05	176	1.44667e-05	89
BovineHD1400000410	14	2593930	3.92588e-05	177	1.44667e-05	90
BovineHD1400000411	14	2594754	3.92588e-05	178	1.44667e-05	91
BovineHD1400000412	14	2596282	3.92588e-05	179	1.44667e-05	92
BovineHD1400000588	14	3272575	3.91619e-05	180	1.67724e-05	71
BovineHD1400000145	14	1429389	3.9065e-05	181	1.73875e-05	66
BovineHD1400000154	14	1444759	3.88806e-05	182	1.73954e-05	65
BovineHD1400000167	14	1493001	3.79299e-05	183	1.9399e-05	34
BovineHD4100010510	14	1494482	3.79299e-05	184	1.9399e-05	36
BovineHD4100010511	14	1497296	3.79299e-05	185	1.9399e-05	37
BovineHD1400000170	14	1504519	3.79299e-05	186	1.9399e-05	35
BovineHD4100010512	14	1509091	3.79299e-05	187	1.9399e-05	38
BTA-34956-no-rs	14	1514056	3.79299e-05	188	1.88377e-05	55
BovineHD1400000172	14	1514738	3.79299e-05	189	1.88377e-05	47
BovineHD4100010513	14	1516428	3.79299e-05	190	1.88377e-05	50
BovineHD1400000173	14	1517553	3.79299e-05	191	1.88377e-05	48
BovineHD4100010514	14	1518492	3.79299e-05	192	1.88377e-05	51
BovineHD1400000174	14	1522098	3.79299e-05	193	1.88377e-05	49
BovineHD4100010515	14	1524573	3.79299e-05	194	1.88377e-05	52
BovineHD4100010516	14	1527842	3.79299e-05	195	1.88377e-05	53
BovineHD4100010517	14	1529914	3.79299e-05	196	1.88377e-05	54
BovineHD1400001195	14	5018279	3.66025e-05	197	3.14525e-06	180
BovineHD1400001197	14	5019940	3.66025e-05	198	3.14525e-06	181
BovineHD4100010519	14	1918279	3.31345e-05	199	5.12959e-06	167
BovineHD1400000537	14	3128318	2.91832e-05	200	5.49841e-06	163
BovineHD1400000541	14	3140032	2.88471e-05	201	5.28724e-06	164
ARS-BFGL-NGS-13653	14	3137184	2.88471e-05	202	5.28724e-06	165
BovineHD1400000540	14	3138146	2.88471e-05	203	5.28724e-06	166
ARS-BFGL-NGS-34518	16	57954537	2.26102e-05	204	1.82803e-05	61

## Sheet: UFA
SNP_ID	Chromosome	Location	Variance_Model1	Rank_Model1	Vaniance_Model2	Rank_Model2
BovineHD1400000216	14	1736599	0.000108401	1	8.29663e-06	10
ARS-BFGL-NGS-4939	14	1801116	0.000108401	2	_	_
ARS-BFGL-NGS-57820	14	1651311	9.84026e-05	3	2.91636e-09	88
BovineHD1400000188	14	1588879	9.80979e-05	4	2.98456e-06	30
BovineHD1400000199	14	1638045	9.80979e-05	5	2.98456e-06	31
BovineHD1400000200	14	1640406	9.80979e-05	6	2.98456e-06	32
BovineHD1400000204	14	1667797	9.71701e-05	7	2.13777e-06	40
BovineHD1400000206	14	1679844	9.65907e-05	8	7.41916e-06	11
BovineHD1400000275	14	2019390	9.46747e-05	9	6.64755e-07	60
BovineHD1400000281	14	2046297	9.46747e-05	10	6.64755e-07	61
BovineHD1400000262	14	1967325	8.26888e-05	11	1.15748e-05	8
ARS-BFGL-NGS-107379	14	2054457	6.54093e-05	12	4.06313e-05	2
BovineHD1400000283	14	2057629	6.54093e-05	13	4.06313e-05	3
BovineHD1400000285	14	2066638	6.54093e-05	14	4.06313e-05	4
BovineHD1400000286	14	2069181	6.54093e-05	15	4.06313e-05	5
BovineHD1400000287	14	2076458	6.54093e-05	16	4.06313e-05	6
BovineHD1400000290	14	2089613	6.54093e-05	17	4.06313e-05	7
BovineHD1400000282	14	2051225	6.4314e-05	18	4.20259e-05	1
BovineHD1400000243	14	1868636	4.53884e-05	19	5.33033e-07	67
BovineHD1400000246	14	1880378	4.53884e-05	20	5.33033e-07	65
BovineHD1400000249	14	1892559	4.53884e-05	21	5.33033e-07	66
BovineHD1400000271	14	2002126	4.4573e-05	22	1.66087e-07	85
UA-IFASA-6878	14	2002873	4.42976e-05	23	2.1344e-07	82
BovineHD1400000239	14	1855090	4.21503e-05	24	8.13622e-07	56
BovineHD1400000241	14	1861799	4.21503e-05	25	8.13622e-07	57
BovineHD1400000207	14	1683767	4.17185e-05	26	4.99433e-07	69
ARS-BFGL-NGS-94706	14	1696470	4.16572e-05	27	5.12464e-07	68
BovineHD4100010518	14	1672047	4.11668e-05	28	5.64357e-07	63
BovineHD1400000205	14	1672913	4.11668e-05	29	5.64357e-07	62
BovineHD1400000324	14	2257386	4.06422e-05	30	2.20542e-06	38
BovineHD1400000256	14	1943598	4.05987e-05	31	7.43092e-07	59
ARS-BFGL-NGS-34135	14	1675278	4.02329e-05	32	4.48573e-07	70
BovineHD1400000251	14	1911696	3.98055e-05	33	8.98229e-07	54
Hapmap52798-ss46526455	14	1923292	3.98055e-05	34	8.98229e-07	55
BovineHD1400000300	14	2147133	3.55895e-05	35	1.06996e-06	53
Hapmap30383-BTC-005848	14	1489496	3.44153e-05	36	9.75274e-06	9
BovineHD1400000463	14	2875999	3.04522e-05	37	2.29307e-07	77
BovineHD1400000464	14	2883623	3.04522e-05	38	2.29307e-07	78
BovineHD1400000465	14	2885790	3.04522e-05	39	2.29307e-07	79
BovineHD1400000467	14	2898515	3.04522e-05	40	2.29307e-07	74
BovineHD1400000468	14	2901016	3.04522e-05	41	2.29307e-07	80
BovineHD1400000469	14	2902668	3.04522e-05	42	2.29307e-07	75
BovineHD1400000470	14	2904752	3.04522e-05	43	2.29307e-07	76
ARS-BFGL-NGS-18858	14	2909929	3.04522e-05	44	2.29307e-07	73
BovineHD1400000471	14	2910531	3.04522e-05	45	2.29307e-07	81
Hapmap30086-BTC-002066	14	2524432	2.76043e-05	46	3.82164e-06	16
BovineHD4100010545	14	2530056	2.6633e-05	47	2.90253e-06	34
BovineHD1400000443	14	2758369	2.53049e-05	48	5.52302e-07	64
BovineHD1400000400	14	2568452	2.53013e-05	49	2.2861e-06	37
BovineHD1400000331	14	2306572	2.48369e-05	50	3.51987e-06	23
BovineHD1400000341	14	2342883	2.48348e-05	51	3.58911e-06	18
BovineHD1400000358	14	2395671	2.48348e-05	52	3.58911e-06	19
BovineHD4100010534	14	2398876	2.48348e-05	53	3.58911e-06	20
BovineHD4100010536	14	2420538	2.48348e-05	54	3.58911e-06	21
BovineHD4100010538	14	2439582	2.48348e-05	55	3.58911e-06	22
BovineHD1400000595	14	3306676	2.44506e-05	56	3.49398e-06	25
BovineHD1400000598	14	3314611	2.44506e-05	57	3.49398e-06	27
BovineHD1400000601	14	3323455	2.44506e-05	58	3.49398e-06	26
BovineHD1400000603	14	3328173	2.44337e-05	59	4.18672e-06	12
BovineHD1400000604	14	3329319	2.44337e-05	60	4.18672e-06	13
BovineHD1400000609	14	3348277	2.42081e-05	61	4.10403e-06	14
BovineHD1400000610	14	3349227	2.42081e-05	62	4.10403e-06	15
BovineHD1400000608	14	3343809	2.4196e-05	63	3.38757e-06	28
BovineHD1400000326	14	2273502	2.34343e-05	64	1.68188e-06	44
BTA-35941-no-rs	14	2276443	2.30714e-05	65	2.87106e-06	35
BovineHD4100010527	14	2227613	2.26751e-05	66	2.1458e-06	39
Hapmap30374-BTC-002159	14	2468020	2.2544e-05	67	3.74374e-06	17
Hapmap24715-BTC-001973	14	2239085	2.19969e-05	68	1.97515e-06	43
BovineHD1400000397	14	2546847	2.18941e-05	69	1.38245e-06	49
BovineHD1400000572	14	3224855	2.11944e-05	70	3.29177e-06	29
BovineHD1400000482	14	2940147	2.03975e-05	71	2.99481e-07	71
BovineHD4100010539	14	2462143	2.03479e-05	72	2.58193e-06	36
BovineHD4100010528	14	2230450	2.01094e-05	73	2.10334e-06	41
BovineHD4100010529	14	2233835	2.01094e-05	74	2.10334e-06	42
BovineHD1400000594	14	3303340	2.00267e-05	75	2.90353e-06	33
Hapmap36620-SCAFFOLD50018_7571	14	3297177	1.99576e-05	76	3.51482e-06	24
BovineHD1400000462	14	2857000	1.99117e-05	77	1.34594e-08	87
ARS-BFGL-NGS-103064	14	2754909	1.89329e-05	78	1.34132e-06	50
BovineHD1400000441	14	2755467	1.89329e-05	79	1.34132e-06	51
BovineHD1400000447	14	2764862	1.89329e-05	80	1.34132e-06	52
BovineHD1400000288	14	2084067	1.89057e-05	81	2.94621e-07	72
BovineHD4100010523	14	2198215	1.76241e-05	82	6.65449e-08	86
BovineHD1400000445	14	2763040	1.75438e-05	83	1.68029e-07	83
BovineHD1400000446	14	2763621	1.75438e-05	84	1.68029e-07	84
BovineHD1400000301	14	2150825	1.73466e-05	85	8.64487e-11	89
ARS-BFGL-NGS-59769	14	3006509	1.71254e-05	86	1.38746e-06	48
BovineHD1400024339	14	1308359	1.69549e-05	87	8.1345e-07	58
ARS-BFGL-NGS-18365	14	2117455	1.62484e-05	88	1.48583e-06	45
BovineHD1400000299	14	2132257	1.62484e-05	89	1.48583e-06	46
BovineHD4100010522	14	2139958	1.62484e-05	90	1.48583e-06	47
